# Supplementary material for: A Persian validation of the burnout assessment tool
Source: BMC Public Health. 2024 Jul 11;24:1849. doi: 10.1186/s12889-024-19314-y (PMC11238465; doi:10.1186/s12889-024-19314-y)
Supplement: Supplementary file 1 — Supplementary Material 1. [file 12889_2024_19314_MOESM1_ESM.xlsx]

## Sheet: TRAPD Docu Process & Criteria
Documentation of the Translation (& Adaptation) Process of BAT(include BAT-C AND BAT-S) Items (English --> Persian)
(At least) two independent translations of the selected IPIP-VIA items were prepared based on the following criteria:
· Items should be easy to understand (use of a clear and precise language, short sentences)
· The nature of the underlying strength should be preserved within the translation (see working definitions)
· The underlying strength should constitute a skill, not a rigid (temperamental) trait
· To the extent possible, those formulations should be chosen which avoid triggering social desirability
· To the extent possible, German translations should correspond to the English original as closely as possible
Subsequently, three reconciliation workshops (in groups of 3 to 4 people) were conducted to choose a translation that best meets the aforementioned criteria.
Within these workshops, both translations were discussed and partly modified. In the end one final translation was selected.
In some cases, adverbs were added to the German wording, either to lower or increase the difficulty of the item (and thereby prevent ground/ceiling effects) or to make the item sound more fluently in German. For instance, the item “At the end of my working day, I feel mentally exhausted and drained” was translated into “در پايان یک روز كاري، از لحاظ ذهني به شدت احساس خستگي و احساس بیحالی دارم”.
In some cases, English expressions could be translated in various ways to Persian. To make sure that an appropriate translation was chosen, the precise (or most likely) meaning of the original item was first discussed with a person proficient in both Persian and English languages (with Persian as their mother tongue), and proficient in Persian linguistics and English linguistics.
In a few cases, the Persian version of the items was enriched (extended) to clarify the meaning of the item and thereby prevent ambiguity. For instance, the English item “I often get sick” was translated as “I am often physically unwell” (“اغلب از نظر جسمی حالم خوب نیست”).

## Sheet: TRAPD Outcomes
IPIP Scale Label [Abbreviation]	ITEM NUMBER / TEXT TYPE	BAT Source Item (English)	BAT Item Translation/Adaptation 1	BAT Item Translation/Adaptation 2 (Persian)	Output: Discussion/Comments	BAT Item Final Translation	Translation (T) Adaptation (A)	0: Translation straightforward 1: Translation complex 2: Adaptation culture-related 3: Adaptation measurement-related 4: Adaptation construct-related
Exhaustion	BAT-C-1	At work, I feel mentally exhausted	در محل کار، احساس می کنم از نظر روانی خسته شده ام.	سر كار، احساس مي كنم از لحاظ ذهني به شدت خسته ام	سر کار در زبان فارسی اشاره به مکان دارد به همین دلیل ما از "هنگام کار" در ترجمه فارسی استفاده کردیم. همچنین واژه "ذهنی" ترجمه بهتر برای "mentally" نسبت به "روانی" است.	هنگام كار، احساس مي كنم از لحاظ ذهني به شدت خسته ام	T	0
	BAT-C-2	Everything I do at work requires a great deal of effort	هر کاری که در محل کارم انجام می دهم به تلاش زیادی نیاز دارد.	هر كاري سر كار مي كنم تلاش زيادي لازم دارد	سر کار یا محل کار در زبان فارسی اشاره به مکان دارد به همین دلیل ما از "هنگام کار" در ترجمه فارسی استفاده کردیم. همچنین great deal of effort ترجمه "تلاش زیاد " نادرست است از "انرژی زیاد صرف کردن" استفاده کردیم.	هنگامی که به کار مشغولم برای انجام هر فعالیتی باید انرژی زیادی صرف کنم	T	0
	BAT-C-3	After a day at work, I find it hard to recover my energy	پس از یک روز کاری، به سختی می توانم انرژی خود را بازیابم.	پس از يك روز كاري، بازيابي انرژي برايم دشوار است	اگرچه هم ترجمه 1 و هم ترجمه 2 صحیح است اما ترجمه شماره 2 روان تر است و ما از آن استفاده کردیم.	پس از يك روز كاري، بازيابي انرژي برايم دشوار است	T	0
	BAT-C-4	At work, I feel physically exhausted	در محل کار، احساس خستگی جسمی می کنم.	سركار، از لحاظ جسمی احساس خستگي زياد می کنم.	سر کار یا محل کار در زبان فارسی اشاره به مکان دارد به همین دلیل ما از "هنگام کار" در ترجمه فارسی استفاده کردیم.	هنگام کار، از لحاظ جسمی احساس خستگي زيادی می کنم.	T	0
	BAT-C-5	When I get up in the morning, I lack the energy to start a new day at work	وقتی صبح از خواب بیدار می شوم، انرژی لازم برای شروع یک روز جدید در محل کار را ندارم.	وقتي صبح از خواب بيدار مي شوم، انرژي كافي براي شروع يك روز تازه کاری را ندارم	_	وقتي صبح از خواب بيدار مي شوم، انرژي كافي براي شروع يك روز تازه کاری را ندارم	T	0
	BAT-C-6	I want to be active at work, but somehow I am unable to manage	من می خواهم در محل کار فعال باشم، اما به نوعی نمی توانم این کار را انجام دهم.	دلم مي خواهد سر كار فعال باشم اما به نوعي از عهده آن بر نمي آيم	اگرچه هم ترجمه 1 و هم ترجمه 2 صحیح است اما ترجمه شماره 2 روان تر است و ما از آن استفاده کردیم.	دلم مي خواهد سر كار فعال باشم اما به نوعي از عهده آن بر نمي آيم	A	4
	BAT-C-7	When I exert myself at work, I quickly get tired	وقتی سر کار سخت کار می کنم، سریع خسته می‌شوم.	وقتي همه نيرويم را سر كار صرف مي كنم، به سرعت خسته مي شوم	عبارت "سخت کار می کنم" در زبان فارسی مفهوم واضحی ندارد به همین دلیل از عبارت زیر استفاده کردیم: "وقتی همه نیرویم را سر کار صرف می کنم"	وقتي همه نيرويم را سر كار صرف مي كنم، به سرعت خسته مي شوم	A	0
	BAT-C-8	At the end of my working day, I feel mentally exhausted and drained	در پایان یک روز کاری، احساس خستگی و تخلیه روانی می کنم.	در پايان روز كاري، از لحاظ ذهني احساس خستگي مفرط و تمام شدن كامل انرژي مي كنم.	ترجمه های 1 و 2 واضح و ساده نبود و مفهوم ایتم را به خوبی منتقل نمی کند. بنابراین با مشورت گرفتن از یک متخصص ترجمه زیر را انتخاب کردیم: در پايان یک روز كاري، از لحاظ ذهني به شدت احساس خستگي و احساس بیحالی دارم	در پايان یک روز كاري، از لحاظ ذهني به شدت احساس خستگي و احساس بیحالی دارم	A	1
Mental distance	BAT-C-9	I struggle to find any enthusiasm for my work	من برای یافتن هر گونه شوق و اشتیاق برای کارم تلاش می کنم.	براي پيدا كردن اشتياق به كار، بايد خيلي تلاش كنم.	اگرچه هم ترجمه 1 و هم ترجمه 2 صحیح است اما ترجمه شماره 2 روان تر است و ما از آن استفاده کردیم.	باید خیلی تلاش کنم تا شوق کار کردن را در خود برانگیزم	T	1
	BAT-C-10	At work, I do not think much about what I am doing and I function on autopilot	در محل کار، زیاد به کاری که انجام می دهم فکر نمی کنم و به حالت خودکار کار می کنم.	در كار، خيلي به كاري كه انجام مي دهم فكر نمي كنم و مثل يك خلبان خودکار عمل مي كنم.	اگرچه هم ترجمه 1 و هم ترجمه 2 صحیح است اما ترجمه شماره 2 واضح تر است و ما از آن استفاده کردیم.	هنگام انجام كار، خيلي به كارم فكر نمي كنم و بیشتر به صورت ماشینی و خودکار کار می کنم	T	4
	BAT-C-11	I feel a strong aversion towards my job	من نسبت به شغلم احساس بیزاری شدیدی دارم.	احساس كاملا ناخوشايندي نسبت به كارم دارم	اگرچه هم ترجمه 1 و هم ترجمه 2 صحیح است اما ترجمه شماره 1 واضح تر است و ما از آن استفاده کردیم.	احساس بیزاری شدیدی نسبت به كارم دارم	T	0
	BAT-C-12	I feel indifferent about my job	من نسبت به شغلم احساس بی تفاوتی می کنم.	نسبت به كارم احساس بي تفاوتي دارم	در ترجمه 1 و 2 نقش فاعل مشخص نیست و ما در ترجمه نهایی این مشکل را حل کردیم و جمله به صورت زیر نهایی شد: نسبت به انجام كارم بی تفاوت هستم	نسبت به انجام كارم بی تفاوت هستم	T	0
	BAT-C-13	I’m cynical about what my work means to others	من نسبت به اینکه معنای کار من برای دیگران چیست ، بدبین هستم.	نسبت به اينكه ديگران در مورد كار من چه ديدي دارند، احساس بد بيني دارم	اگرچه هم ترجمه 1 و هم ترجمه 2 صحیح است اما ترجمه شماره 2 واضح تر است و ما از آن استفاده کردیم.	نسبت به اينكه ديگران در مورد كار من چه ديدگاهي دارند، احساس بد بيني دارم	T	1
Cognitive impairment	BAT-C-14	At work, I have trouble staying focused	در کارم، برای متمرکز ماندن با مشکل مواجه هستم.	در کار، برای متمرکز ماندن مشکل دارم.	استفاده از واژه "حفظ تمرکز" نسبت به "متمرکز ماندن" ساه تر و واضح تر است	هنگام کار، برای حفظ تمرکز مشکل دارم	T	0
	BAT-C-15	At work I struggle to think clearly	در کار به سختی می توانم روشن (هوشمندانه) فکر کنم.	سر كار، تمركز فكري برايم مشكل است	ترجمه مستقیم جمه اصلی انگلیسی به فارسی امکان پذیر نبود زیرا اصطلاح "thik clearly" در زبان فاراسی وجود ندارد. بنابراین ما از یک معاول که به همان اندازه معنی را می رساند استفاده کردیم: "ذهنم قفل می شود"	هنگام كار، انگار ذهنم قفل می شود	A	4
	BAT-C-16	I’m forgetful and distracted at work	من در کار فراموشکار و حواس پرت هستم.	سر كار فراموشي دارم يا حواسم پرت مي شود.	_	هنگام کار حواسم پرت می شود و فراموشکار می شوم	T	0
	BAT-C-17	When I’m working, I have trouble concentrating	هنگام کار کردن، در تمرکز مشکل دارم.	وقتي در حال كار هستم، با تمركز مشكل دارم	سر کار یا محل کار در زبان فارسی اشاره به مکان دارد به همین دلیل ما از "هنگام کار" در ترجمه فارسی استفاده کردیم. همچنین عبارت"I have trouble concentrating" مستقیما نمی تواند به فارسی ترجمه شود و ما آن را در ترجمه نهایی اصلاح کردیم.	وقتي در حال كار هستم، نمی توانم دقت و تمرکز داشته باشم	A	1
	BAT-C-18	I make mistakes in my work because I have my mind on other things	من در کارم اشتباه می کنم چون ذهنم درگیر چیزهای دیگری است.	در كارم اشتباه مي كنم چون ذهنم درگير چيزهاي ديگر است	_	در كارم اشتباه مي كنم چون ذهنم درگير چيزهاي ديگر است	T	0
Emotional impairment	BAT-C-19	At work, I feel unable to control my emotions	در محل کار، احساس می کنم نمی توانم هیجان­هایم را کنترل کنم.	در كار، احساس مي كنم قادر به كنترل هیجانهایم نيستم.	_	سر كار، احساس مي كنم قادر به كنترل هیجان­هایم نيستم	T	0
	BAT-C-20	I do not recognize myself in the way I react emotionally at work	من خودم را در نحوه واکنش های هیجانی­ام در محل کار نمی شناسم.	من آنگونه كه سر كار از لحاظ هیجانی واكنش نشان مي دهم نيستم.	ترجمه امستقیم این آیم از انگلیسی به فارسی امکان پذیر نبود و ما با حفظ معنی اصلی آن یک ترجمه مناسب (از ترکیب ترجمه های 1 و 2) انتخاب کردیم	هنگام کار واکنش های هیجانی ام آنچنان شدید است که انگار خودم نیستم	A	1
	BAT-C-21	During my work I become irritable when things don’t go my way	در حین کار، وقتی همه چیز آنطور که من می خواهم پیش نمی رود، عصبانی می شوم.	در جريان كار، وقتي كارها آنطور كه دلم مي خواهد پيش نمي رود، ناراحت يا غمگين مي شوم	_	در جريان كار، وقتي كارها آنطور كه دلم مي خواهد پيش نمي رود، ناراحت يا غمگين مي شوم	T	0
	BAT-C-22	I get upset or sad at work without knowing why	من در محل کار بدون اینکه بدانم چرا، ناراحت یا غمگین می شوم.	سر كار ناراحت يا غمگين مي شوم بدون اينكه بدانم چرا	_	سر كار ناراحت يا غمگين مي شوم بدون اينكه بدانم چرا	T	0
	BAT-C-23	At work I may overreact unintentionally	در محل کار ممکن است ناخواسته بیش از حد واکنش نشان دهم.	سر كار ممكن است بدون اينكه بخواهم، بيش از حد نسبت به موضوعي واكنش نشان مي دهم	_	هنگام کار بدون اينكه بخواهم، بيش از حد نسبت به موضوعي واكنش نشان مي دهم	T	0
Psychological complaints [EQU]	BAT-S-1	I have trouble falling or staying asleep	براي به خواب رفتن يا ادامه خواب مشكل دارم.	به خواب رفتن يا ادامه خواب، برایم مشکل است	هم ترجمه 1 و هم ترجمه 2 مناسب است اما ترجمه 2 ساده و روان تر است و ما آن را انتخاب کردیم	به خواب رفتن يا ادامه خواب، برایم مشکل است	T	0
	BAT-S-2	I tend to worry	هميشه به نوعي نگراني دارم.	هميشه به نوعي نگراني دارم	_	هميشه به نوعي نگراني دارم	T	0
	BAT-S-3	feel tense and stressed	احساس تنش و استرس دارم.	احساس تنش و استرس دارم	_	احساس تنش و استرس دارم	T	0
	BAT-S-4	I feel anxious and/or suffer from panic attacks	احساس اضطراب مي كنم و/يا دچار ترس شديد مي شوم.	احساس اضطراب مي كنم و/يا دچار ترس شديد مي شوم	_	احساس اضطراب مي كنم و/يا دچار ترس شديد مي­شوم	T	0
	BAT-S-5	Noise and crowds disturb me	سرو و صدا و شلوغي باعث آزارم مي شود.	سرو و صدا و شلوغي باعث آزارم مي شود	_	سرو و صدا و شلوغي باعث آزارم مي­شود	T	0
Psychosomatic complaints	BAT-S-6	I suffer from palpitations or chest pain	تپش قلب يا درد قفسه سينه دارم.	تپش قلب يا درد قفسه سينه دارم	_	تپش قلب يا درد قفسه سينه دارم	T	0
	BAT-S-7	I suffer from stomach and/or intestinal complaints	ناراحتي معده و/يا روده دارم.	ناراحتي معده و/يا روده دارم	در زبان فارسی به طور کلی مشکلات گوارشی (هم در معده هم روده) می تواند مفهوم آیتم انگلیسی را منتقل کند و ما کلمه"مشکلات گوارشی" را به عبارت فارسی اضافه کردیم	ناراحتي معده و مشکلات گوارشی دارم	A	4
	BAT-S-8	I suffer from headaches	سردرد دارم.	سردرد دارم	_	سردرد دارم	T	0
	BAT-S-9	I suffer from muscle pain, for example in the neck, shoulder, or back	دردهاي عضلاني، براي مثال در گردن؛ شانه و پشت دارم.	دردهاي عضلاني، براي مثال در گردن؛ شانه و پشت دارم.	_	دردهاي عضلاني دارم مخصوصاً در نواحی پشت، گردن و شانه	T	0
	BAT-S-10	I often get sick	اغلب مريض مي شوم.	اغلب مريض مي شوم.	در زبان فارسی معادل دقیقی برای "sick" وجود ندارد و کلمات "بیمار" یا "مریض" نشان دهنده ترجمه دقیق این واژه انگلیسی نیست. بنابراین ما از تشریح معنی sick استفاده کردیم.	اغلب از نظر جسمی حالم خوب نیست	A	4

## Sheet: Linguistic & Content Issues
Linguistic and Content Considerations
from effort
"etwas schwierig finden"
"es fällt schwer, …"
"ich bin nicht gut darin, …"
"mir gelingt es, …"
"etwas können"
to competence
Potential Item Alterations
Changed the item context
Changed the time frame
Changed the referent
Changed wording to soften social desirability
Changed the item difficulty (in other ways)
Other item alterations

## Sheet: Legend TRAPD Categories
What to document after the finalization and for external users
This includes the (a) source instrument, (b) the resulting translated and/or culturally adapted instrument, and (c) accompanying notes on the actual translation and adaptation process. Notes/comments should be provided in the following cases:
T - Translation:
0: Straightforward and “easy”, no comments
1: Complex, involving noteworthy decisions or challenges and often linguistic transformations compared to the source text, the semantic meaning is nevertheless maintained, comments
A - Adaptation:
2: Culture-related, i.e., intended deviations to accommodate differences in norms, values, and practices (norm-driven); specific cultural or country characteristics (terminological/factual), or other culture-driven changes, comments
3: Measurement- related, i.e., intended deviations to reduce response styles (e.g. social desirability or extreme responses) or accommodate different familiarity with response tasks, comments
4: Construct -related, i.e., intended deviations to better operationalize the construct and to improve content validity, regardless of culture, comments
Notes:
The numbers 0-3 indicate that the higher the value, the more effort needs to be invested to produce a comparable and culturally suitable measurement instrument.
All in all, the numbers 0-4 indicate that the higher the value, the greater the changes are that have been implemented via-à vis the source text.
The numbers, along with comments, help instrument designers to assess the changes their instrument is undergoing in other languages and cultures.
The numbers, along with comments, help analysts to understand instruments in a cross-cultural perspective, easing cross-cultural comparison.
The numbers, along with comments, help potential producers of new translations/adaptations, to become aware of particularities and challenges that may arise in the process.
Category #	Count (Collapsed VIA1/2)	Percentage
0	23	0.69697
1	5	0.151515
2	0	0
3	0	0
4	5	0.151515

## Sheet: Legend Item Status
Color Legend
black	IPIP-VIA item and initital translation to item
green	new item and translation
light blue	alternative translation of English item to German	additional information
grey	initially tested item, yet discarded
<bold>	finally selected item and translation
